# Supplementary material for: A Titratable Cell Lysis-on-Demand System for Droplet-Compartmentalized Ultrahigh-Throughput Screening in Functional Metagenomics and Directed Evolution
Source: ACS Synth Biol. 2021 Jul 14;10(8):1882–94. doi: 10.1021/acssynbio.1c00084 (PMC8383311; doi:10.1021/acssynbio.1c00084)
Supplement: Supplementary file 2 — sb1c00084_si_002.zip [file sb1c00084_si_002.zip]

Archive with 4 entries (3 files):
- videos/
- videos/SI_SV1.avi
- videos/SI_SV2.avi
- videos/SI_SV3.avi
